# Supplementary material for: Evaluation of exogenous residual contamination in Traditional Chinese Medicine formula granules and the three-dimensional risk assessment using HI-P-CV method
Source: Front Pharmacol. 2026 May 28;17:1730430. doi: 10.3389/fphar.2026.1730430 (PMC13253469; doi:10.3389/fphar.2026.1730430)
Supplement: Supplementary file 1 [file Table2.xlsx]

## Sheet: heavy meatal
Varieties	Abbreviation	HQ
		Pb	Cd	As	Hg	Co	Ni	V
BLETILLAE RHIZOMA	BR	0.129487	0.0333333	0.173333	0.00357143	0.0383333	0.0694345	0.0351852
PAEONIAE RADIX ALBA	PRA	0.0653846	0.00145833	0.0922222	0.00119048	0.0239286	0.056994	0.00583333
ATRACTYLODIS MACROCEPHALAE RHIZOMA	AMR	0.0527473	0.00428571	0.0714286	0.00142857	0.00806122	0.0205357	0.01
ANGELICAE DAHURICAE RADIX	ADR	0.101587	0.00554563	0.103175	0.00235828	0.028373	0.0487684	0.0240741
BUPLEURI RADIX	BUR	0.384921	0.0024504	0.193968	0.00781179	0.0430385	0.0683163	0.0741138
CHUANXIONG RHIZOMA	CHR	0.0968254	0.00709325	0.0574339	0.00736961	0.0456916	0.0738435	0.00510141
SALVIAE MILTIORRHIZAE RADIX ET RHIZOMA	SMRR	0.108364	0.000992063	0.205026	0.00255102	0.100057	0.118587	0.0279982
ANGELICAE SINENSIS RADIX	ASR	0.157143	0.00303571	0.145238	0.00428571	0.0191837	0.0384439	0.0303968
CODONOPSIS RADIX	CR	0.380952	0.00657738	0.384841	0.00884354	0.0661054	0.121764	0.101283
GLYCYRRHIZAE RADIX ET RHIZOMA	GRER	0.0827839	0.00178571	0.141587	0.00312925	0.0155782	0.0457143	0.0148148
GINSENG RADIX ET RHIZOMA RUBRA	GRERR	0.021978	0.00404762	0.012381	0.00231293	0.00897959	0.0629762	0.00190476
POLYGONATI RHIZOMA	PRH	0.0849817	0.012381	0.0514286	0.00517007	0.0284354	0.0230612	0.0121693
ASTRAGALI RADIX	AR	0.17619	0.0085119	0.322937	0.00751701	0.0426701	0.133814	0.040754
OPHIOPOGONIS RADIX	OR	0.0494505	0.00214286	0.0428571	0.00979592	0.00602041	0.00890306	0.00388889
ACHYRANTHIS BIDENTATAE RADIX	ABR	0.0736874	0.00252976	0.0562169	0.00154195	0.0169615	0.0146967	0.0128924
GINSENG RADIX ET RHIZOMA	GRR	0.0798535	0.00238095	0.0196825	0.00408163	0.0136054	0.0961735	0.00417989
DIOSCOREAE RHIZOMA	DR	0.629121	0.0102679	0.329762	0.00408163	0.0188776	0.0569515	0.0269841
TRICHOSANTHIS RADIX	TR	0.0885226	0.00421627	0.126323	0.00311791	0.0328798	0.060445	0.0186287
LINDERAE RADIX	LR	4.89866	0.158413	0.234497	0.0092517	0.0571429	0.0369615	0.0167901
PANACIS QUINQUEFOLII RADIX	PQR	0.0296703	0.00357143	0.0219048	0.00204082	0.0210714	0.0772832	0.00285714
SCROPHULARIAE RADIX	SR	0.168498	0.00285714	0.130159	0.00897959	0.0213605	0.0172449	0.0134392
POLYGALAE RADIX	PR	0.0444444	0.0024504	0.0928571	0.00294785	0.0185714	0.0473866	0.0213228
ARECAE SEMEN	AS	0.340476	0.00116071	0.0615608	0.00221088	0.00633787	0.0696981	0.0115212
JUJUBAE FRUCTUS	JF	0.0448718	0.00229167	0.0233333	0.0047619	0.0025	0.011369	0.0112037
LYCII FRUCTUS	LF	0.0450549	0.00607143	0.027619	0.00387755	0.00336735	0.0121684	0.0034127
NELUMBINIS FOLIUM	NF	0.0641026	0.0164583	0.0555556	0.005	0.0814286	0.241756	0.0115741
CORNI FRUCTUS	COF	0.11978	0.00375	0.0209524	0.00326531	0.00285714	0.0132653	0.00333333
CRATAEGI FRUCTUS	CRF	0.378205	0.00645833	0.0361111	0.0052381	0.0159524	0.0268452	0.00657407
PERSICAE SEMEN	PES	0.047619	0.00327381	0.0472222	0.00340136	0.0139456	0.0710884	0.00297619
MUME FRUCTUS	MF	0.463736	0.00321429	0.151429	0.00387755	0.014898	0.0230867	0.024127
PRUNELLAE SPICA	PRS	0.574359	0.00642857	0.497143	0.0136054	0.140816	0.221667	0.0794709
COICIS SEMEN	CS	0.0904762	0.00619048	0.0835714	0.00884354	0.0114966	0.095068	0.0338757
GARDENIAE FRUCTUS	GF	0.500122	0.00285714	0.0503704	0.00816327	0.00988662	0.0186848	0.00599647
LONICERAE JAPONICAE FLOS	LJF	1.24359	0.01	0.112222	0.00404762	0.0679762	0.184256	0.0144444
ROSAE RUGOSAE FLOS	RRF	0.301648	0.00366071	0.0402381	0.00479592	0.0108163	0.030625	0.00464286
BUDDLEJAE FLOS	BF	0.164103	0.00214286	0.126667	0.00653061	0.0115646	0.047517	0.00989418
TRACHELOSPERMI CAULIS ET FOLIUM	TCEF	4.81538	0.0208929	0.591429	0.0112245	0.172959	0.174184	0.127778
ARTEMISIAE ANNUAE HERBA	AAH	0.86044	0.0307143	0.325714	0.0206122	0.0654082	0.123903	0.0530952
CIRSII HERBA	CH	0.355983	0.0128175	0.348545	0.00674603	0.0584977	0.0308631	0.0368034
CITRI RETICULATAE PERICARPIUM	CRP	0.0460317	0.00141865	0.0192593	0.00103175	0.00309524	0.0145918	0.00320988
NELUMBINIS SEMEN	NS	0.0730159	0.0024504	0.121058	0.00869615	0.183946	0.0402934	0.0014903
MOUTAN CORTEX	MC	0.252747	0.00517857	0.157619	0.00734694	0.0245918	0.0189031	0.0246825

## Sheet: pesticide 
	HQ
	mepiquat chloride	chlormequat	aldicarb sulfoxide	monocrotophos	carbendazim	aldicarb sulfone	posfolan-methyl	chlordimeform	3-hydroxy Carbofuran	imidacloprid	dimethoate	acetamiprid	prohexadione	fenamiphos metabolite	aldicarb	ancymidol	simazine	3-indolebutyric acid	carbofuran	chlorsulfuron	phorat-sulfoxide	atraton	RH5849	trinexapac	pyraflufen	chlorantraniliprole	terbufoxon sulfoxide	paclobutrazol	phorate sulfone	isocarbophos	flurprimidol	methyl Jasmonate	triadimefon	difluoro Atorvastatin	ethoprophos	flusilazole	tebuconazole	isoprothiolane	ethyl 1-naphthaleneacetate	diniconazole	propiconazole	Isazophos	difenoconazole	fosmethilan	hexaflumuron	sulfotep	fonofos	chlorpyrifos-methyl	flumetralin
BR	0	0	6e-05	0.00028	6e-05	0.00097	0.0001	0.00263	0.00033	0.00011	0.00025	2e-05	4e-05	0.00021	0.00017	0	3e-05	0	0.00033	0	0.00024	1e-05	6e-05	0	1e-05	0	0.00028	1e-05	0.00207	0.00011	0.00017	0	1e-05	0.00028	0.00042	8e-05	0.00038	0	1e-05	3e-05	0.00025	0.00333	8e-05	6e-05	3e-05	0.00017	8e-05	5e-05	0
PRA	0	3e-05	6e-05	0.00028	1e-05	0.02219	4e-05	0.01337	0.00033	0	0.00025	0	1e-05	0.00021	0.00017	0	3e-05	0	0.00033	0	0.00026	1e-05	0.00069	1e-05	1e-05	0	0.00028	1e-05	0.00033	0.00011	0.00017	0	1e-05	0.00028	0.00042	2e-05	1e-05	0	1e-05	3e-05	0	0.00333	2e-05	6e-05	3e-05	0.00017	0.0001	5e-05	1e-05
AMR	0	0.0001	0.0001	0.0003	0.0001	0.0002	0.0001	0.0006	0.0006	0	0.0003	0	0	0.0015	0.0007	0	0	0	0.0003	0	0.0002	0	0.0001	0	0	0	0.0003	0	0.0003	0.0003	0.0002	0	0	0.0005	0.0004	0.0003	0	0	0.0001	0.0001	0	0.0117	0	0.0001	0	0.0003	0.0001	0.0001	0
ADR	0	0	6e-05	0.00028	1e-05	0.00108	8e-05	0.00125	0.00035	4e-05	0.00025	0	2e-05	0.001	0.0002	0	7e-05	2e-05	0.00033	0	0.00036	0.00031	6e-05	0	1e-05	0	0.00028	1e-05	0.00031	0.00011	0.00017	0	1e-05	0.00028	0.00096	2e-05	2e-05	0	1e-05	3e-05	0	0.00333	2e-05	8e-05	3e-05	0.00018	8e-05	5e-05	0
BUR	0	3e-05	6e-05	0.00233	2e-05	0.00386	5e-05	0.00387	0.00033	0	0.00025	0	0	0.00021	0.00069	0	3e-05	0	0.00037	0	0.00045	1e-05	9e-05	0	8e-05	0	0.00033	1e-05	0.00095	0.00013	0.00017	1e-05	1e-05	0.00031	0.00042	7e-05	1e-05	0	7e-05	5e-05	0	0.00333	2e-05	6e-05	3e-05	0.00017	0.00026	5e-05	1e-05
CHR	7e-05	0.00309	6e-05	0.00028	0.00083	0.00297	0.0003	0.00017	0.00033	0	0.00025	0	0	0.00021	0.00087	0	5e-05	1e-05	0.00035	0	0.00812	0.0002	0.00014	1e-05	7e-05	0	0.00317	0.00046	0.00498	0.00011	0.00017	0.00013	2e-05	0.00053	0.00042	7e-05	0.00023	0	1e-05	3e-05	1e-05	0.00367	0.00097	8e-05	3e-05	0.00017	8e-05	5e-05	0
SMRR	0	2e-05	6e-05	0.00028	3e-05	0.00045	0.00026	0.00028	0.00045	1e-05	0.00025	0	0	0.00021	0.00017	0	3e-05	0	0.00033	0	0.00024	1e-05	6e-05	0	1e-05	0	0.00031	1e-05	0.00024	0.00049	0.00022	0	1e-05	0.00028	0.00042	2e-05	1e-05	3e-05	1e-05	3e-05	0	0.00333	2e-05	6e-05	3e-05	0.00017	8e-05	5e-05	0
ASR	0	1e-05	6e-05	0.00028	2e-05	0.00364	0.0001	0.00037	0.00067	0	0.00025	0	0	0.00021	0.0002	0	3e-05	0	0.00033	0	0.00314	1e-05	0.00019	0	0.00015	0	0.00031	1e-05	0.00224	0.00011	0.00017	2e-05	1e-05	0.00028	0.00042	2e-05	1e-05	0	1e-05	3e-05	0	0.00333	2e-05	6e-05	3e-05	0.00017	8e-05	5e-05	0
CR	1e-05	0.00021	6e-05	0.00028	2e-05	0.00089	0.00015	0.00188	0.00033	0	0.00025	0	0	0.00021	0.00017	0	3e-05	0	0.00033	0	0.00083	1e-05	6e-05	0	0	0	0.00028	2e-05	0.00036	0.00011	0.00017	0	1e-05	0.00178	0.00042	4e-05	1e-05	0	1e-05	3e-05	0	0.00333	2e-05	7e-05	3e-05	0.00017	9e-05	5e-05	0
GRER	0	0	0.0001	0.0014	0	0.0005	0.0001	0.0068	0.0012	0	0.0003	0	0	0.0002	0.0002	0	0	0	0.0003	0	0.0002	0	0.0001	0	0.0001	0	0.0003	0	0.0003	0.0001	0.0054	0	0	0.0003	0.0004	0	0	0	0	0	0.0002	0.0037	0	0.0001	0	0.0002	0.0001	0.0001	0
GRERR	0	0.00031	6e-05	0.00028	2e-05	0.00097	5e-05	0.00075	0.00033	0	0.00025	0	0	0.00021	0.00017	0	3e-05	0	0.00033	0	0.00024	1e-05	0.00012	0	0	0	0.00028	1e-05	0.00131	0.00011	0.00017	0	0.00014	0.00028	0.00296	2e-05	5e-05	0	1e-05	3e-05	1e-05	0.00333	7e-05	6e-05	3e-05	0.00017	8e-05	5e-05	0
PRH	0	0	0.0001	0.0003	0.0001	0.0061	0	0.0014	0.0004	0	0.0003	0	0	0.0002	0.0002	0	0	0	0.0003	0	0.0002	0	0.0001	0	0	0	0.0003	0	0.0002	0.0001	0.0002	0	0	0.0003	0.0004	0	0	0	0	0	0	0.0033	0	0.0001	0	0.0002	0.0001	0.0001	0
AR	0	0	0.0001	0.0003	0	0.0009	0	0.0052	0.0006	0	0.0003	0	0	0.0002	0.0002	0	0	0	0.0003	0	0.0002	0	0.0001	0	0	0	0.0003	0	0.0008	0.0001	0.0008	0	0	0.0003	0.0004	0	0	0	0	0	0	0.0033	0	0.0001	0	0.0002	0.0001	0.0001	0
OR	3e-05	0.00012	6e-05	0.00028	1e-05	0.00029	4e-05	0.00047	0.00033	0	0.00025	0	0	0.00021	0.00017	0	3e-05	0	0.00033	0	0.00024	1e-05	6e-05	0	0	0	0.00028	0.00021	0.00024	0.00011	0.00017	0	1e-05	0.00028	0.00042	2e-05	1e-05	0	1e-05	3e-05	0	0.00333	2e-05	6e-05	3e-05	0.00017	8e-05	5e-05	0
ABR	0	0	6e-05	0.00028	4e-05	0.00023	6e-05	0.00063	0.00033	0	0.00025	0	0	0.00021	0.00017	0	3e-05	0	0.00033	0	0.00024	1e-05	6e-05	0	0	0	0.00028	1e-05	0.00024	0.00011	0.00017	0	1e-05	0.00028	0.00042	2e-05	1e-05	0	1e-05	3e-05	1e-05	0.00333	2e-05	6e-05	3e-05	0.00017	8e-05	5e-05	0
GRR	0	0.00065	6e-05	0.00028	3e-05	0.00059	0.0001	0.00022	0.00093	0	0.00025	1e-05	0	0.00021	0.00017	0	3e-05	0	0.00033	0	0.00024	1e-05	0.00041	0	0	0	0.00028	1e-05	0.00055	0.00011	0.00017	0	0.00015	0.00028	0.003	4e-05	3e-05	0	1e-05	4e-05	2e-05	0.00333	8e-05	6e-05	3e-05	0.00017	9e-05	0.0004	0
DR	0	0.0002	0.0003	0.0003	0.0001	0.001	0.0002	0.0002	0.0003	0	0.0003	0	0	0.0002	0.0002	0	0	0	0.0003	0	0.0002	0	0.0001	0	0	0	0.0003	0	0.0002	0.0001	0.0002	0	0	0.0003	0.0004	0	0	0	0	0	0	0.0033	0.0001	0.0001	0	0.0002	0.0001	0.0001	0
TR	5e-05	0.00046	6e-05	0.00028	2e-05	0.00131	0.00025	0.00055	0.00033	0	0.00025	0	0	0.00021	0.00017	0	3e-05	0	0.00033	0	0.00024	1e-05	6e-05	0	2e-05	0	0.00028	1e-05	0.0004	0.00011	0.00017	0	1e-05	0.00028	0.00042	2e-05	1e-05	0	1e-05	3e-05	0	0.00333	2e-05	6e-05	3e-05	0.00017	8e-05	5e-05	0
LR	0	0	0.0001	0.0003	0	0.0004	0	0.0033	0.0003	0	0.0003	0	0	0.0002	0.0002	0	0.0001	0	0.0003	0	0.0156	0	0.0001	0	0	0	0.0003	0	0.036	0.0001	0.0002	0	0	0.0039	0.0042	0	0	0	0	0.0001	0	0.0067	0	0.0001	0	0.0002	0.0003	0.0003	0
PQR	0	0.0002	6e-05	0.00028	8e-05	0.00044	9e-05	0.00153	0.00037	0	0.00035	0	0	0.00021	0.00017	0	3e-05	0	0.00033	0	0.00036	2e-05	0.00061	0	0	0	0.00039	1e-05	0.00352	0.00011	0.00017	0	3e-05	0.00044	0.00158	0.00023	0.00039	0	1e-05	5e-05	5e-05	0.00333	0.00056	6e-05	3e-05	0.03207	9e-05	8e-05	1e-05
SR	0	4e-05	9e-05	0.00028	1e-05	0.00063	0.00016	0.00017	0.00038	3e-05	0.00025	0	0	0.00021	0.00021	0	3e-05	0	0.00033	0	0.00024	1e-05	6e-05	0	0	0	0.00028	1e-05	0.00029	0.00011	0.00017	0	1e-05	0.00028	0.00042	2e-05	1e-05	0	1e-05	5e-05	0	0.00333	2e-05	6e-05	3e-05	0.00017	8e-05	5e-05	0
PR	0	0	6e-05	0.00028	1e-05	0.0004	4e-05	0.00145	0.00265	0	0.00025	0	0	0.00021	0.00017	0	3e-05	0	0.00035	0	0.00024	1e-05	6e-05	0	0	0	0.00028	1e-05	0.00045	0.00011	0.00017	0	1e-05	0.00028	0.00042	2e-05	1e-05	0	1e-05	3e-05	0	0.00333	2e-05	6e-05	3e-05	0.00017	9e-05	5e-05	0
AS	0	1e-05	6e-05	0.00028	1e-05	0.00388	4e-05	0.00755	0.00033	0	0.00025	0	0	0.00021	0.00023	0	3e-05	0	0.00033	0	0.00024	1e-05	0.00011	0	0	0	0.00028	1e-05	0.00033	0.00011	0.00017	0	1e-05	0.00028	0.00042	2e-05	1e-05	0	1e-05	3e-05	0	0.00333	8e-05	6e-05	3e-05	0.00017	8e-05	5e-05	0
JF	0	1e-05	6e-05	0.00047	2e-05	0.00068	5e-05	0.00032	0.00033	4e-05	0.00025	1e-05	0	0.00021	0.00019	0	3e-05	0	0.00033	0	0.00024	1e-05	6e-05	0	0	0	0.00028	1e-05	0.00024	0.00026	0.00017	0	1e-05	0.00028	0.00042	2e-05	1e-05	0	1e-05	4e-05	1e-05	0.00333	6e-05	6e-05	3e-05	0.00017	8e-05	5e-05	0
LF	0	0	0.00024	0.00028	0.00012	0.00075	5e-05	0.00042	0.00085	0.00032	0.00025	0.00075	0	0.00021	0.00017	0	3e-05	0	0.00135	0	0.00024	1e-05	6e-05	0	0	0	0.00028	1e-05	0.00024	0.00011	0.00017	0	1e-05	0.00028	0.00042	2e-05	8e-05	0	1e-05	3e-05	0	0.00333	0.00019	6e-05	3e-05	0.00017	8e-05	5e-05	0
NF	0	1e-05	6e-05	0.00028	5e-05	0.00038	4e-05	0.00025	0.00033	1e-05	0.00025	1e-05	0	0.00021	0.00017	0	3e-05	0	0.00033	0	0.00024	1e-05	6e-05	0	0	0	0.00028	1e-05	0.00024	0.00011	0.00017	0	1e-05	0.00028	0.00042	2e-05	1e-05	0	1e-05	3e-05	0	0.00333	2e-05	6e-05	3e-05	0.00017	8e-05	5e-05	0
COF	0	0	6e-05	0.00028	5e-05	0.00141	4e-05	0.01593	0.00083	1e-05	0.00046	0	0	0.00021	0.00017	0	3e-05	0	0.00297	0	0.00026	3e-05	6e-05	0	0	0	0.00033	1e-05	0.00024	0.00013	0.00017	0	1e-05	0.00028	0.00042	2e-05	1e-05	0	1e-05	3e-05	0	0.00567	2e-05	6e-05	3e-05	0.00017	8e-05	5e-05	0
CRF	0	0	6e-05	0.00028	0.00077	0.00304	4e-05	0.00127	0.00035	1e-05	0.00025	0	0	0.00021	0.00017	0	3e-05	0	0.00033	0	0.00024	1e-05	6e-05	0	0	0	0.00028	1e-05	0.00024	0.00011	0.00017	0	1e-05	0.00028	0.00042	3e-05	3e-05	0	1e-05	3e-05	0	0.00333	0.00014	6e-05	3e-05	0.00017	8e-05	5e-05	0
PES	0	4e-05	6e-05	0.00028	1e-05	0.00032	4e-05	0.00478	0.00035	0	0.00025	0	0	0.00021	0.00017	0	3e-05	0	0.00033	0	0.00024	1e-05	6e-05	0	0	0	0.00028	1e-05	0.00024	0.00011	0.00017	0	1e-05	0.00028	0.00042	2e-05	1e-05	0	1e-05	3e-05	0	0.00333	2e-05	6e-05	3e-05	0.00017	8e-05	5e-05	0
MF	0	0	6e-05	0.00081	3e-05	0.00089	4e-05	0.00052	0.0017	0	0.00025	0	0	0.00021	0.00017	0	3e-05	0	0.00033	0	0.00024	1e-05	6e-05	0	0	0	0.00028	1e-05	0.00024	0.00017	0.00017	0	1e-05	0.00028	0.00046	2e-05	1e-05	0	1e-05	3e-05	0	0.00333	2e-05	6e-05	3e-05	0.00017	8e-05	5e-05	0
PRS	0	0.0008	0.0001	0.0003	0.0007	0.0002	0.0026	0.0002	0.0003	0.0002	0.0003	0	0	0.0002	0.0002	0	0.0001	0	0.0004	0	0.0002	0	0.0001	0	0	0	0.0021	0	0.0006	0.0001	0.0002	0	0	0.0013	0.0004	0	0.0001	0	0	0	0	0.0033	0.0001	0.0001	0	0.0002	0.0002	0.0001	0
CS	0	0	6e-05	0.00028	1e-05	0.00041	4e-05	0.00017	0.00033	0	0.00025	0	0	0.00021	0.00017	0	3e-05	0	0.00033	0	0.00024	1e-05	6e-05	0	0	0	0.00028	1e-05	0.00024	0.00011	0.00017	0	1e-05	0.00028	0.00042	4e-05	1e-05	0	1e-05	3e-05	0	0.00333	2e-05	6e-05	3e-05	0.00017	8e-05	5e-05	0
GF	0	0	0.0001	0.00028	0.00038	0.00017	4e-05	0.00273	0.00062	2e-05	0.00083	0	0	0.00021	0.00017	0	3e-05	0	0.00033	0	0.00024	1e-05	7e-05	0	4e-05	0	0.00028	1e-05	0.00071	0.00011	0.00017	0	2e-05	0.00028	0.00042	2e-05	1e-05	0	1e-05	3e-05	0	0.00333	2e-05	6e-05	3e-05	0.00017	8e-05	5e-05	0
LJF	0	0.0001	0.0001	0.0003	0.0011	0.0013	0.0002	0.0056	0.0053	0.0002	0.0006	0.0003	0	0.0002	0.0002	0	0	0	0.0025	0	0.0006	0	0.0001	0	0	0	0.0011	0	0.0006	0.0001	0.0002	0	0	0.0003	0.0004	0.0001	0.0002	0	0	0	0	0.0033	0.0003	0.0001	0	0.0004	0.0001	0.0001	0
RRF	0	0	6e-05	0.00061	0.00013	0.001	0.00028	0.00505	0.00088	6e-05	0.00025	2e-05	0	0.00021	0.00017	0	3e-05	0	0.00077	0	0.00024	1e-05	0.00068	1e-05	2e-05	0	0.00028	1e-05	0.00043	0.00011	0.00017	0	1e-05	0.00028	0.00042	2e-05	4e-05	0	1e-05	3e-05	0	0.00333	3e-05	6e-05	3e-05	0.00017	0.00583	5e-05	0
BF	0	1e-05	6e-05	0.00028	0.00048	0.00039	0.00091	0.00017	0.00033	5e-05	0.00059	2e-05	0	0.00021	0.00017	0	3e-05	0	0.00033	0	0.00024	1e-05	7e-05	0	2e-05	0	0.00111	2e-05	0.00176	0.00011	0.00017	0	4e-05	0.00042	0.00042	3e-05	2e-05	1e-05	1e-05	3e-05	0	0.00333	6e-05	6e-05	3e-05	0.00017	0.00013	5e-05	0
TCEF	0	0	0.0009	0.0004	0.0001	0.0007	0	0.0044	0.0003	0	0.0003	0	0	0.0004	0.0003	0	0.0001	0	0.0031	0	0.0002	0	0.0002	0	0.0001	0	0.0006	0	0.0013	0.0001	0.0002	0	0	0.0009	0.0004	0.0001	0.0001	0	0	0	0	0.014	0.0003	0.0001	0	0.0002	0.0001	0.0001	0
AAH	0	0.0003	0.0001	0.0003	0	0.0127	0.0024	0.0068	0.0011	0	0.0003	0	0	0.0002	0.0004	0	0	0	0.001	0	0.0003	0.0001	0.0848	0	0.0003	0	0.0006	0	0.0002	0.0001	0.0002	0.0001	0	0.0007	0.0004	0	0	0	0.0001	0	0	0.0033	0	0.0011	0	0.0002	0.0004	0.0001	0
CH	0	0.00077	6e-05	0.00028	0.00165	0.00076	0.00014	0.00017	0.00033	0.00034	0.00025	0.0001	0	0.00021	0.00017	0	3e-05	0	0.00033	0	0.00062	1e-05	0.00031	1e-05	0.00023	0	0.00186	2e-05	0.0004	0.00011	0.00017	0	2e-05	0.00475	0.00042	3e-05	0.00019	1e-05	1e-05	3e-05	3e-05	0.00333	0.00035	6e-05	3e-05	0.00017	0.00035	5e-05	0
CRP	0	0	6e-05	0.00028	0.00351	0.00017	0.00027	0.00017	0.00033	6e-05	0.00025	0	0	0.00021	0.00018	0	4e-05	0	0.00062	0	0.00024	1e-05	0.00012	1e-05	1e-05	0	0.00028	3e-05	0.00081	0.00011	0.00017	0	1e-05	0.00028	0.00042	0.00033	0.00115	0	2e-05	4e-05	2e-05	0.00333	0.00184	6e-05	3e-05	0.00017	8e-05	5e-05	0
NS	0	2e-05	6e-05	0.00028	0.00051	0.00724	0.0007	0.00017	0.00202	0.00013	0.00273	0.00022	0	0.00021	0.0003	1e-05	0.00012	0	0.0004	0	0.0004	1e-05	0.00013	3e-05	2e-05	0	0.00197	5e-05	0.00267	0.00089	0.00017	0	1e-05	0.00028	0.00042	3e-05	2e-05	1e-05	1e-05	3e-05	0	0.00333	6e-05	6e-05	0.0001	0.00032	8e-05	5e-05	0
MC	0	0	6e-05	0.00028	7e-05	0.00029	4e-05	0.00438	0.00033	1e-05	0.00025	0	0	0.00021	0.00017	0	3e-05	0	0.00033	0	0.00029	1e-05	6e-05	0	1e-05	0	0.00028	1e-05	0.0021	0.00011	0.00017	0	1e-05	0.00028	0.00042	2e-05	1e-05	0	1e-05	3e-05	0	0.00333	2e-05	6e-05	3e-05	0.00017	8e-05	5e-05	0
[truncated: 15 more columns]

## Sheet: mycotoxin
	HQ
	α-zearalanol	zearalenone	T-2 toxin	ochratoxins B	ochratoxins A	sterigmatocystin	deoxynivalenol	altenuene
BR	0.0192	0.00913	0.00667	0.00321	0.01071	0.22865	0.00326	0.00643
PRA	0.03407	0.00887	0.00017	0.00333	0.05714	0.93427	0.0038	0.00695
AMR	0.0045	0.0454	0.139	0.1402	0.0602	1.2726	0.0037	0.0059
ADR	0.0052	0.00768	0.0001	0.0042	0.04864	0.65529	0.00207	0.00392
BUR	0.01217	0.0085	0.00856	0.16545	0.14371	0.19951	0.00182	0.00055
CHR	0.01073	0.00161	0.01052	0.00059	0.028	0.24588	0.00234	0.00154
SMRR	0.03294	0.00802	0.02202	0.00822	0.00425	0.33532	0.00448	0.00242
ASR	0.02731	0.01914	0.02129	0.01316	0.00714	0.77375	0.00351	0.00191
CR	0.00012	0.09744	0.00031	0.00022	0.00221	0.20777	0.00086	6e-05
GRER	0.6564	0.016	0.0144	0.0312	0.0925	0.4786	0.0021	0.0005
GRERR	0.00225	0.00145	0.00686	7e-05	0.05714	0.52738	0.00315	0.00297
PRH	0.0091	0.0167	0.0179	0.0001	0.0136	1.622	0.008	0.0059
AR	0.0001	0.0003	1.1533	0.0283	1.6228	0.509	0.0009	0.0009
OR	6e-05	0.00046	0.00014	0.0001	0.00102	0.23839	0.0004	1e-05
ABR	5e-05	0.00443	0.02213	0.0001	0.00096	0.25947	0.00037	1e-05
GRR	0.00552	4e-05	0.0001	7e-05	0.00068	0.12744	0.00026	0.00015
DR	0.0001	0.0001	0.0004	0.0003	0.0026	0.5007	0.0049	0.001
TR	8e-05	0.00381	0.0002	0.00014	0.00142	0.31461	0.00055	2e-05
LR	0.0648	0.0528	0.0075	0.0648	0.0372	0.1286	0.1998	0
PQR	3e-05	0.00029	7e-05	0.00184	0.00051	0.11871	0.0002	0.00011
SR	8e-05	8e-05	0.00019	0.00068	0.00136	0.48452	0.01131	0.00011
PR	4e-05	4e-05	0.00113	7e-05	0.03759	0.19868	0.01782	1e-05
AS	0.00017	0.0137	0.01032	0.00391	0.21667	0.00322	0.0028	0.00122
JF	7e-05	0.03627	0.01817	0.00238	0.00238	0.17927	0.00403	0.0004
LF	0.01069	0.01514	0.00686	0.00194	0.00102	0.00089	0.003	0.00083
NF	7e-05	0.00547	0.00017	0.00012	0.00119	0.30625	0.00046	2e-05
COF	6e-05	0.02229	0.00014	0.01663	0.00102	0.31393	0.0004	0.00444
CRF	7e-05	0.00073	0.00117	0.00012	0.00119	0.29688	0.00046	2e-05
PES	5e-05	0.00857	0.00012	9e-05	0.00085	0.15685	0.00033	1e-05
MF	6e-05	6e-05	0.00014	0.0001	0.00102	0.17786	0.00167	1e-05
PRS	0.0095	0.0001	0.0002	0.0001	0.0014	0.2621	0.0195	0
CS	0.00012	0.24415	0.00031	0.00022	0.00221	0.62969	0.07494	0.00418
GF	0.06771	5e-05	0.00013	9e-05	0.00091	0.24611	0.00035	1e-05
LJF	0.0557	0.0001	0.0008	0.0001	0.0012	0.2834	0.0005	0.0004
RRF	3e-05	3e-05	0.00014	0.00031	0.00051	0.09759	0.0002	1e-05
BF	0.04415	4e-05	0.01552	7e-05	0.00068	0.17304	0.00026	1e-05
TCEF	0.1155	0.0004	0.0004	0.0259	0.001	0.1662	0.0008	0.0001
AAH	0.0239	0.0001	0.0003	0.0292	0.001	0.2749	0.0012	0.0003
CH	5e-05	5e-05	0.00121	0.02053	0.00096	0.24429	0.00034	1e-05
CRP	4e-05	0.00656	0.0099	0.00413	0.17466	0.04965	0.00532	0.0005
NS	0.04164	0.00268	0.02796	0.00177	0.1555	0.50988	0.00064	0.00045
MC	0.04846	0.03794	0.00014	0.0001	0.00102	0.13839	0.0004	1e-05
