# Supplementary material for: Evaluation of exogenous residual contamination in Traditional Chinese Medicine formula granules and the three-dimensional risk assessment using HI-P-CV method
Source: Front Pharmacol. 2026 May 28;17:1730430. doi: 10.3389/fphar.2026.1730430 (PMC13253469; doi:10.3389/fphar.2026.1730430)
Supplement: Supplementary file 2 [file Table1.xlsx]

## Sheet: heavy metal
Varieties	Abbreviation	Pb				Cd				As				Hg				Co				Ni				V
		Residue concentration (mg/kg)	Average（mg/kg）	CV(%)	Detection rate(%)	Residue concentration (mg/kg)	Average（mg/kg）	CV(%)	Detection rate(%)	Residue concentration (mg/kg)	Average（mg/kg）	CV(%)	Detection rate(%)	Residue concentration (mg/kg)	Average（mg/kg）	CV(%)	Detection rate%	Residue concentration (mg/kg)	Average（mg/kg）	CV(%)	Detection rate(%)	Residue concentration (mg/kg)	Average（mg/kg）	CV(%)	Detection rate(%)	Residue concentration (mg/kg)	Average（mg/kg）	CV(%)	Detection rate(%)
BLETILLAE RHIZOMA	BR	0.030-0.243	0.101	76.51	100	0.004-0.300	0.16	70.18	100	0.030-1.032	0.312	125.49	100	0.002-0.020	0.015	54.16	100	0.024-1.063	0.322	121.75	100	0.809-5.718	2.333	78.68	100	0.052-0.921	0.38	79.13	100
PAEONIAE RADIX ALBA	PRA	0.017-0.152	0.051	79.87	100	0.001-0.020	0.007	94.34	100	0.134-0.205	0.166	14.53	100	0.003-0.006	0.005	19.32	100	0.113-0.816	0.201	107.9	100	1.661-2.467	1.915	12.72	100	0.031-0.102	0.063	36.83	100
ATRACTYLODIS MACROCEPHALAE RHIZOMA	AMR	0.030-0.070	0.048	25.61	100	0.010-0.030	0.024	35.14	100	0.080-0.200	0.15	22.36	100	0.001-0.010	0.007	66.82	100	0.030-0.131	0.079	32.66	100	0.300-1.747	0.805	50.27	100	0.020-0.205	0.126	41.17	100
ANGELICAE DAHURICAE RADIX	ADR	0.050-0.310	0.128	55.08	100	0.020-0.080	0.043	50.48	100	0.150-0.423	0.3	36.44	100	0.001-0.020	0.016	48.95	100	0.290-0.450	0.385	15.46	100	0.900-4.790	2.647	48.35	100	0.200-0.660	0.42	36.49	100
BUPLEURI RADIX	BUR	0.139-0.971	0.485	50.27	100	0.006-0.025	0.019	29.26	100	0.340-0.724	0.564	22.42	100	0.008-0.070	0.053	40.19	100	0.377-0.780	0.584	20.46	100	2.952-5.119	3.708	23.59	100	0.565-1.596	1.293	30.22	100
CHUANXIONG RHIZOMA	CHR	0.076-0.220	0.122	38.9	100	0.023-0.082	0.055	42.39	100	0.131-0.222	0.167	20.39	100	0.003-0.077	0.05	50.63	100	0.363-0.766	0.62	24.07	100	1.255-5.326	4.008	37.87	100	0.045-0.211	0.089	72.35	100
SALVIAE MILTIORRHIZAE RADIX ET RHIZOMA	SMRR	0.013-0.191	0.071	73.45	100	0.001-0.006	0.004	39.88	100	0.069-0.617	0.31	51.63	100	0.003-0.030	0.009	103.18	100	0.295-0.990	0.706	29.55	100	1.28-5.575	3.347	45.7	100	0.074-0.645	0.254	67.55	100
ANGELICAE SINENSIS RADIX	ASR	0.040-0.670	0.143	133.99	100	0.001-0.040	0.017	64.75	100	0.210-0.670	0.305	48.25	100	0.002-0.060	0.021	76.59	100	0.100-0.580	0.188	78.23	100	0.300-8.900	1.507	173.33	100	0.040-2.380	0.383	186.64	100
CODONOPSIS RADIX	CR	0.100-0.350	0.16	46.98	100	0.005-0.020	0.017	34.1	100	0.170-0.610	0.373	38.48	100	0.010-0.030	0.02	23.57	100	0.070-0.480	0.299	48.01	100	0.670-3.360	2.203	42.06	100	0.240-1.070	0.589	39.86	100
GLYCYRRHIZAE RADIX ET RHIZOMA	GRER	0.040-0.240	0.113	59.88	100	0.006-0.030	0.015	49.91	100	0.230-0.820	0.446	50.74	100	0.008-0.030	0.023	31.27	100	0.150-0.340	0.229	25.33	100	1.680-4.140	2.688	26.94	100	0.030-0.580	0.28	63.25	100
GINSENG RADIX ET RHIZOMA RUBRA	GRERR	0.003-0.040	0.03	49.92	100	0.011-0.040	0.034	35.67	100	0.005-0.050	0.039	46.8	100	0.005-0.020	0.017	37.2	100	0.099-0.150	0.132	17.29	100	2.172-4.240	3.703	22.08	100	0.020-0.041	0.036	23.33	100
POLYGONATI RHIZOMA	PRH	0.002-0.100	0.058	56.27	100	0.018-0.080	0.052	47.11	100	0.012-0.150	0.081	57.62	100	0.004-0.030	0.019	41.23	100	0.020-0.700	0.209	124.36	100	0.240-1.200	0.678	46.78	100	0.027-0.200	0.115	52.68	100
ASTRAGALI RADIX	AR	0.050-0.119	0.074	25.28	100	0.010-0.030	0.022	34.4	100	0.220-0.450	0.313	26.96	100	0.010-0.030	0.017	48.43	100	0.130-0.272	0.193	26.94	100	1.140-3.080	2.421	24.12	100	0.130-0.306	0.237	25.18	100
OPHIOPOGONIS RADIX	OR	0.030-0.061	0.045	27.14	100	0.004-0.015	0.012	25.59	100	0.060-0.138	0.09	37.9	100	0.025-0.060	0.048	23.43	100	0.037-0.079	0.059	29.4	100	0.230-0.417	0.349	18.57	100	0.011-0.075	0.049	49.67	100
ACHYRANTHIS BIDENTATAE RADIX	ABR	0.005-0.160	0.071	64.24	100	0.001-0.020	0.015	54.14	100	0.016-0.180	0.125	41.57	100	0.001-0.010	0.008	45.66	100	0.041-0.240	0.176	32.57	100	0.187-1.15	0.61	45.31	100	0.029-0.290	0.172	44.89	100
GINSENG RADIX ET RHIZOMA	GRR	0.030-0.272	0.109	81.01	100	0.001-0.070	0.02	109.11	100	0.013-0.092	0.062	39.27	100	0.003-0.074	0.03	82.03	100	0.117-0.345	0.2	40.62	100	3.295-9.246	5.655	37.72	100	0.001-0.150	0.079	53.74	100
DIOSCOREAE RHIZOMA	DR	0.020-0.667	0.229	105.9	100	0.010-0.030	0.023	38.68	100	0.050-0.713	0.277	85.14	100	0.002-0.010	0.008	42.16	100	0.001-0.161	0.074	70.21	100	0.531-1.109	0.893	22.08	100	0.010-0.280	0.136	66.26	100
TRICHOSANTHIS RADIX	TR	0.001-0.090	0.058	44.82	100	0.010-0.027	0.017	36.16	100	0.129-0.260	0.191	28.19	100	0.003-0.020	0.011	46.17	100	0.177-0.310	0.232	20.73	100	1.144-2.400	1.706	25.05	100	0.086-0.260	0.169	43.62	100
LINDERAE RADIX	LR	1.794-8.012	5.015	37.58	100	0.304-1.453	0.998	33.71	100	0.351-0.847	0.554	30.84	100	0.005-0.093	0.051	73.69	100	0.325-0.952	0.63	26.55	100	0.579-2.305	1.63	31.99	100	0.051-0.497	0.238	61.14	100
PANACIS QUINQUEFOLII RADIX	PQR	0.029-0.130	0.054	74.5	100	0.029-0.070	0.04	40.5	100	0.039-0.210	0.092	69.02	100	0.02	0.02	0	100	0.180-0.930	0.413	68.75	100	2.760-10.690	6.059	58.51	100	0.010-0.300	0.072	166.7	100
SCROPHULARIAE RADIX	SR	0.003-0.318	0.115	95.94	100	0.003-0.035	0.012	89.13	100	0.140-0.289	0.205	22.45	100	0.007-0.051	0.033	44.26	100	0.112-0.242	0.157	29.09	100	0.360-0.809	0.507	34.64	100	0.078-0.156	0.127	18.3	100
POLYGALAE RADIX	PR	0.040-0.090	0.056	25.46	100	0.010-0.020	0.019	16.64	100	0.230-0.390	0.27	16.95	100	0.02	0.02	0	100	0.160-0.300	0.252	16.79	100	1.920-2.790	2.572	10.71	100	0.180-0.420	0.372	18.86	100
ARECAE SEMEN	AS	0.001-3.740	0.429	271.85	100	0.001-0.020	0.009	74.96	100	0.042-0.530	0.179	99.11	100	0.001-0.030	0.015	77.99	100	0.030-0.230	0.086	75.87	100	1.591-6.970	3.783	46.48	100	0.010-0.830	0.201	143.65	100
JUJUBAE FRUCTUS	JF	0.008-0.080	0.035	56.77	100	0.001-0.040	0.011	100.05	100	0.002-0.070	0.042	54.96	100	0.005-0.030	0.02	29.93	100	0.004-0.030	0.021	43.07	100	0.140-0.600	0.382	37.75	100	0.001-0.230	0.121	81.16	100
LYCII FRUCTUS	LF	0.020-0.070	0.041	38.93	100	0.014-0.100	0.034	72.46	100	0.008-0.120	0.058	66.91	100	0.014-0.020	0.019	9.99	100	0.001-0.050	0.033	41.01	100	0.300-0.840	0.477	31.85	100	0.001-0.090	0.043	75.97	100
NELUMBINIS FOLIUM	NF	0.020-0.110	0.05	54.99	100	0.030-0.130	0.079	43.09	100	0.006-0.130	0.1	27.41	100	0.006-0.030	0.021	31.44	100	0.418-1.060	0.684	32.07	100	4.556-13.330	8.123	34.54	100	0.010-0.301	0.125	84.58	100
CORNI FRUCTUS	COF	0.060-0.220	0.109	51.26	100	0.010-0.040	0.021	42.67	100	0.020-0.070	0.044	41.02	100	0.002-0.030	0.016	50.16	100	0.010-0.060	0.028	54.07	100	0.170-0.756	0.52	39.44	100	0.001-0.110	0.042	91.19	100
CRATAEGI FRUCTUS	CRF	0.050-1.132	0.295	115.64	100	0.008-0.060	0.031	51.17	100	0.030-0.114	0.065	44.45	100	0.020-0.028	0.022	16.88	100	0.080-0.204	0.134	23.69	100	0.538-1.330	0.902	26.82	100	0.010-0.203	0.071	82.07	100
PERSICAE SEMEN	PES	0.020-0.120	0.052	82.49	100	0.010-0.030	0.022	35.86	100	0.060-0.190	0.119	34.79	100	0.02	0.02	0	100	0.100-0.280	0.164	45.2	100	2.890-3.810	3.344	10.32	100	0.010-0.130	0.045	83.97	100
MUME FRUCTUS	MF	0.245-0.575	0.422	30.05	100	0.013-0.024	0.018	21.47	100	0.067-0.813	0.318	84.81	100	0.012-0.029	0.019	30.69	100	0.065-0.296	0.146	59.76	100	0.498-1.287	0.905	34.35	100	0.105-0.721	0.304	75.02	100
PRUNELLAE SPICA	PRS	0.083-0.569	0.392	46.73	100	0.009-0.043	0.027	43.97	100	0.116-1.228	0.783	46.35	100	0.029-0.080	0.05	38.88	100	0.111-1.538	1.035	43.69	100	3.873-11.078	6.517	38.32	100	0.116-1.169	0.751	41.24	100
COICIS SEMEN	CS	0.010-0.100	0.038	61.78	100	0.001-0.020	0.016	43.7	100	0.010-0.140	0.081	57.75	100	0.02	0.02	0	100	0.010-0.100	0.052	57.19	100	0.410-2.640	1.72	40.44	100	0.001-0.340	0.197	54.41	100
GARDENIAE FRUCTUS	GF	0.070-1.553	0.512	77.96	100	0.006-0.077	0.018	122.54	100	0.058-0.417	0.119	89.03	100	0.015-0.091	0.045	59.68	100	0.090-0.128	0.109	11.51	100	0.648-1.213	0.824	18.57	100	0.025-0.297	0.085	131.16	100
LONICERAE JAPONICAE FLOS	LJF	0.508-2.400	0.97	58.56	100	0.035-0.058	0.048	15.76	100	0.12-0.409	0.202	47.75	100	0.001-0.071	0.017	121.1	100	0.522-0.657	0.571	7.31	100	4.794-7.658	6.191	16.71	100	0.052-0.563	0.156	102.84	100
ROSAE RUGOSAE FLOS	RRF	0.104-1.880	0.549	126.68	100	0.003-0.129	0.041	115.89	100	0.036-0.413	0.169	83.83	100	0.025-0.075	0.047	44.78	100	0.164-0.298	0.212	22.89	100	1.395-3.413	2.401	31.65	100	0.036-0.269	0.117	79.32	100
BUDDLEJAE FLOS	BF	0.135-0.454	0.224	56.33	100	0.005-0.027	0.018	47.57	100	0.212-0.561	0.399	33.7	100	0.012-0.079	0.048	40.35	100	0.086-0.309	0.17	46.21	100	2.176-3.509	2.794	19.01	100	0.129-0.283	0.187	28.91	100
TRACHELOSPERMI CAULIS ET FOLIUM	TCEF	1.163-9.103	4.382	63.67	100	0.030-0.347	0.117	95.86	100	0.647-1.680	1.242	32.53	100	0.012-0.095	0.055	46.52	100	0.605-2.332	1.695	43.6	100	5.638-7.657	6.828	10.61	100	0.335-2.511	1.61	55.79	100
ARTEMISIAE ANNUAE HERBA	AAH	0.315-1.504	0.783	52.78	100	0.122-0.249	0.172	29.35	100	0.407-1.381	0.684	54.36	100	0.010-0.208	0.101	62.7	100	0.297-1.264	0.641	54.34	100	3.578-5.635	4.857	11.9	100	0.276-1.430	0.669	66.83	100
CIRSII HERBA	CH	0.150-0.727	0.343	72.32	100	0.025-0.095	0.076	31.34	100	0.501-1.891	0.775	64.96	100	0.004-0.043	0.035	33.86	100	0.244-2.107	0.607	102.97	100	0.910-2.013	1.281	37.87	100	0.152-1.797	0.491	124.46	100
CITRI RETICULATAE PERICARPIUM	CRP	0.022-0.095	0.058	43.44	100	0.004-0.030	0.011	64.06	100	0.017-0.129	0.056	65.28	100	0.005-0.020	0.007	63.6	100	0.016-0.108	0.042	66.23	100	0.587-1.300	0.792	29.8	100	0.010-0.240	0.056	119.72	100
NELUMBINIS SEMEN	NS	0.054-0.116	0.092	25.18	100	0.005-0.049	0.019	86.3	100	0.269-0.652	0.352	44.83	100	0.042-0.084	0.059	28.21	100	1.153-3.613	2.496	40.57	100	1.889-2.481	2.187	10.36	100	0.012-0.07	0.026	90.15	100
MOUTAN CORTEX	MC	0.109-0.700	0.23	77.93	100	0.014-0.060	0.029	53.7	100	0.211-0.429	0.331	26.66	100	0.008-0.050	0.036	40.34	100	0.183-0.349	0.241	23.35	100	0.624-0.985	0.741	19.22	100	0.151-0.514	0.311	45.01	100
	Ch.P	limit value	5mg/kg	NC Samples	8	limit value	1mg/kg	NC Samples	5	limit value	2mg/kg	NC Samples	0	limit value	0.2mg/kg	NC Samples	2	limit value	/	/	/	limit value	/	/	/	limit value	/	/	/
	CAC	limit value	1mg/kg	NC Samples	30	limit value	0.5mg/kg	NC Samples	9	limit value	0.5mg/kg	NC Samples	69	limit value	0.1mg/kg	NC Samples	4	limit value	/	/	/	limit value	/	/	/	limit value	/	/	/
The Ch.P refers to the general principles, while the CAC refers to the limit values of samples of similar nature.

## Sheet: pesticide 
Varieties	Abbreviation	mepiquat chloride				pyridinepropanol				chlormequat				benzimidazole				zeatin				aldicarb sulfoxide				monocrotophos				carbendazim				6-(furfurylamino)purine				aldicarb sulfone				posfolan-methyl				chlordimeform
		Residue concentration (mg/kg)	Average（mg/kg）	CV(%)	Detection rate(%)	Residue concentration (mg/kg)	Average（mg/kg）	CV(%)	Detection rate(%)	Residue concentration (mg/kg)	Average（mg/kg）	CV(%)	Detection rate(%)	Residue concentration (mg/kg)	Average（mg/kg）	CV(%)	Detection rate(%)	Residue concentration (mg/kg)	Average（mg/kg）	CV(%)	Detection rate(%)	Residue concentration (mg/kg)	Average（mg/kg）	CV(%)	Detection rate(%)	Residue concentration (mg/kg)	Average（mg/kg）	CV(%)	Detection rate(%)	Residue concentration (mg/kg)	Average（mg/kg）	CV(%)	Detection rate(%)	Residue concentration (mg/kg)	Average（mg/kg）	CV(%)	Detection rate(%)	Residue concentration (mg/kg)	Average（mg/kg）	CV(%)	Detection rate(%)	Residue concentration (mg/kg)	Average（mg/kg）	CV(%)	Detection rate(%)	Residue concentration (mg/kg)	Average（mg/kg）	CV(%)	Detection rate(%)
BLETILLAE RHIZOMA	BR	/	/	/	/	/	/	/	/	/	/	/	/	/	/	/	/	0.002-0.005	0.003	37.8	70	/	/	/	/	/	/	/	/	0.005-0.018	0.01	42.49	80	/	/	/	/	0.007-0.034	0.018	45.39	90	0.003-0.006	0.003	30.62	50	0.009-0.023	0.016	34.33	100
PAEONIAE RADIX ALBA	PRA	/	/	/	/	/	/	/	/	0.004-0.027	0.009	90.98	90	/	/	/	/	0.005-0.013	0.004	36.85	40	/	/	/	/	/	/	/	/	/	/	/	/	0.007-0.022	0.006	54.55	30	0.287-0.559	0.399	24.63	100	/	/	/	/	0.074-0.090	0.08	7.14	100
ATRACTYLODIS MACROCEPHALAE RHIZOMA	AMR	0.002-0.007	0.004	41.58	100	0.004-0.007	0.004	25.17	60	0.048-0.077	0.032	16.55	50	/	/	/	/	0.009-0.051	0.029	38.78	90	/	/	/	/	/	/	/	/	0.004-0.015	0.009	33.95	100	0.005-0.010	0.004	34.01	40	0.01-0.014	0.004	59.83	30	0.002-0.004	0.002	33.33	30	0.012-0.017	0.004	15.15	30
ANGELICAE DAHURICAE RADIX	ADR	0.002-0.009	0.004	54.18	60	0.008-0.021	0.011	40.82	90	/	/	/	/	/	/	/	/	0.043-0.212	0.054	87.78	80	/	/	/	/	/	/	/	/	/	/	/	/	0.008	0.004	45.18	50	0.025-0.041	0.02	17.57	50	0.002-0.004	0.002	33.33	50	0.005-0.019	0.008	52.79	100
BUPLEURI RADIX	BUR	0.003-0.016	0.006	55.37	70	0.005-0.015	0.009	30.82	90	0.004-0.058	0.01	129.08	60	0.013-0.034	0.021	35.58	100	0.015-0.054	0.029	43.59	100	/	/	/	/	0.035-0.041	0.008	11.16	20	0.018	0.004	135.53	20	/	/	/	/	0.040-0.110	0.07	37.83	100	0.003	0.001	52.7	20	0.017-0.030	0.023	15.45	100
CHUANXIONG RHIZOMA	CHR	0.006-0.298	0.077	125.4	100	0.005-0.012	0.006	28.96	60	0.054-5.028	0.927	160.06	100	0.006-0.018	0.01	39.57	90	0.160-0.579	0.351	42.83	100	/	/	/	/	/	/	/	/	0.047-0.328	0.15	63.13	100	0.018-0.049	0.032	36.57	100	0.234-0.276	0.053	11.65	20	0.002-0.014	0.007	53.37	100	/	/	/	/
SALVIAE MILTIORRHIZAE RADIX ET RHIZOMA	SMRR	0.002-0.02	0.005	88.27	60	/	/	/	/	0.002-0.023	0.007	89.63	60	/	/	/	/	0.005-0.020	0.011	41.11	100	/	/	/	/	/	/	/	/	0.003-0.012	0.005	59.39	80	/	/	/	/	0.007-0.011	0.008	19.64	80	0.005-0.007	0.006	11.25	100	0.008	0.002	130.21	20
ANGELICAE SINENSIS RADIX	ASR	0.002-0.004	0.002	31.71	70	0.003-0.004	0.003	11.11	90	0.001-0.005	0.003	62.15	70	/	/	/	/	0.020-0.060	0.031	34.88	100	/	/	/	/	/	/	/	/	0.003-0.007	0.004	29.28	70	0.006-0.016	0.006	42.76	30	0.049-0.086	0.066	17.64	100	0.002-0.005	0.002	28.5	50	0.012	0.002	172.49	20
CODONOPSIS RADIX	CR	0.008-0.031	0.014	50.03	100	0.006-0.012	0.008	27.92	100	0.033-0.144	0.063	56.87	100	0.018	0.004	100.62	20	/	/	/	/	/	/	/	/	/	/	/	/	0.003-0.006	0.004	31.34	70	0.005-0.014	0.006	45.59	50	0.011-0.027	0.016	33	100	0.003-0.008	0.004	34.16	50	0.005-0.014	0.011	22.7	100
GLYCYRRHIZAE RADIX ET RHIZOMA	GRER	0.005	0.001	90.35	10	/	/	/	/	0.001-0.063	0.012	117.43	60	/	/	/	/	0.011-0.023	0.011	24.01	60	/	/	/	/	0.002-0.011	0.005	38.46	60	/	/	/	/	0.005-0.007	0.005	11.79	50	0.012-0.020	0.009	21.81	50	0.003-0.008	0.003	34.56	50	0.013-0.063	0.041	38.36	100
GINSENG RADIX ET RHIZOMA RUBRA	GRERR	0.007-0.008	0.002	8.84	20	/	/	/	/	0.054-0.141	0.093	42.52	100	/	/	/	/	0.002-0.004	0.003	18.92	100	/	/	/	/	/	/	/	/	0.003-0.004	0.003	13.69	50	/	/	/	/	0.018-0.030	0.017	16.47	70	0.002	0.001	28.75	30	0.003-0.006	0.005	21.6	100
POLYGONATI RHIZOMA	PRH	0.003	0.001	52.7	20	0.010-0.021	0.011	29.98	70	0.001-0.011	0.003	79.58	50	0.012	0.004	72.98	30	/	/	/	/	/	/	/	/	/	/	/	/	0.004-0.024	0.01	56.85	100	0.006-0.025	0.011	43.71	80	0.064-0.198	0.11	38.29	100	/	/	/	/	0.005-0.018	0.008	49.32	100
ASTRAGALI RADIX	AR	0.002-0.003	0.002	20.41	60	0.006-0.016	0.009	30.74	100	0.001-0.060	0.01	161.75	70	/	/	/	/	0.016-0.051	0.027	36.57	100	/	/	/	/	/	/	/	/	0.002-0.003	0.002	20.41	20	0.005-0.013	0.008	32.93	80	0.011-0.026	0.017	23.81	90	/	/	/	/	0.016-0.040	0.031	20.54	90
OPHIOPOGONIS RADIX	OR	0.015-0.047	0.036	24.78	90	/	/	/	/	0.022-0.055	0.036	36.17	100	/	/	/	/	0.003	0.001	52.7	20	/	/	/	/	/	/	/	/	/	/	/	/	0.005-0.007	0.004	13.94	50	0.005-0.021	0.005	92.38	30	/	/	/	/	0.002-0.004	0.003	26.29	100
ACHYRANTHIS BIDENTATAE RADIX	ABR	0.002-0.003	0.002	25	40	/	/	/	/	/	/	/	/	/	/	/	/	0.009-0.043	0.029	36.59	100	/	/	/	/	/	/	/	/	0.079	0.008	234.09	10	/	/	/	/	0.014	0.004	84.84	30	0.002-0.003	0.001	28.87	30	0.002-0.006	0.004	34.96	100
GINSENG RADIX ET RHIZOMA	GRR	0.002-0.009	0.004	58.98	80	0.005-0.014	0.007	37.09	70	0.013-0.489	0.196	84.05	100	0.006-0.018	0.006	56.44	50	0.013-0.130	0.035	87.05	80	/	/	/	/	/	/	/	/	0.004-0.010	0.006	35.53	100	0.005-0.016	0.007	47.25	70	0.012-0.018	0.011	14.07	60	0.016	0.003	189.74	20	0.001-0.002	0.001	48.3	100
DIOSCOREAE RHIZOMA	DR	0.002-0.154	0.044	112.16	100	/	/	/	/	0.003-0.154	0.054	80.38	100	0.004-0.015	0.006	55.16	70	0.004-0.085	0.021	113.01	70	0.021-0.030	0.012	24.48	50	/	/	/	/	0.013-0.066	0.016	69.32	50	0.015-0.044	0.008	68.35	30	0.012-0.044	0.018	52.21	100	0.003-0.015	0.004	68.75	40	0.001-0.003	0.001	54.77	50
TRICHOSANTHIS RADIX	TR	0.016-0.101	0.056	57.46	100	0.017-0.030	0.021	18.3	100	0.106-0.173	0.138	17	100	/	/	/	/	0.037-0.152	0.093	43.98	100	/	/	/	/	/	/	/	/	0.005-0.010	0.004	37.8	40	/	/	/	/	0.017-0.054	0.024	40.34	70	0.004-0.013	0.006	41.72	90	0.012-0.013	0.003	5.44	20
LINDERAE RADIX	LR	/	/	/	/	0.006-0.014	0.009	31.62	100	/	/	/	/	0.005-0.010	0.005	36.08	30	/	/	/	/	/	/	/	/	/	/	/	/	/	/	/	/	0.006-0.015	0.008	31.55	70	0.027-0.041	0.007	176.72	20	/	/	/	/	0.017-0.025	0.02	11.35	100
PANACIS QUINQUEFOLII RADIX	PQR	0.002-0.003	0.002	23.15	80	0.005-0.016	0.006	48.83	30	0.020-0.087	0.059	40.49	100	0.005-0.025	0.008	76.92	50	0.009-0.041	0.021	42.6	90	/	/	/	/	/	/	/	/	0.003-0.018	0.014	33.07	100	0.011-0.044	0.022	44.76	100	0.017-0.021	0.008	10.96	40	0.002-0.007	0.002	52.92	30	0.003-0.014	0.009	39.48	100
SCROPHULARIAE RADIX	SR	0.005	0.001	90.35	10	0.020-0.057	0.022	40.58	70	0.005-0.033	0.013	52.82	80	/	/	/	/	0.007-0.021	0.011	29.31	70	0.002-0.003	0.002	20.41	20	/	/	/	/	0.002-0.003	0.002	20.41	20	0.005-0.009	0.004	38.49	40	0.009-0.019	0.011	23.94	90	0.002-0.012	0.004	98.78	90	/	/	/	/
POLYGALAE RADIX	PR	/	/	/	/	/	/	/	/	/	/	/	/	/	/	/	/	0.004-0.038	0.01	100.6	100	/	/	/	/	/	/	/	/	/	/	/	/	/	/	/	/	0.005-0.011	0.007	28.64	90	/	/	/	/	0.005-0.012	0.009	27.24	100
ARECAE SEMEN	AS	0.002	0.001	28.75	30	/	/	/	/	0.001-0.010	0.003	91.61	80	/	/	/	/	0.291-1.186	0.686	42.38	100	/	/	/	/	/	/	/	/	/	/	/	/	0.006-0.031	0.013	50.93	80	0.069-0.153	0.07	33.2	60	/	/	/	/	0.025-0.075	0.045	34.84	100
JUJUBAE FRUCTUS	JF	0.002-0.004	0.002	33.33	30	0.005-0.007	0.004	16.67	40	0.001-0.005	0.002	75.59	80	/	/	/	/	0.010-0.029	0.008	50.73	40	0.002	0.001	28.75	30	0.008	0.002	110.68	20	0.003-0.012	0.004	65.47	30	0.014	0.004	84.84	30	0.013-0.042	0.012	46.26	40	0.002	0.001	28.75	30	0.002-0.009	0.002	82.5	30
LYCII FRUCTUS	LF	/	/	/	/	/	/	/	/	/	/	/	/	/	/	/	/	0.010-0.047	0.015	56.64	50	0.004-0.009	0.004	33.38	90	/	/	/	/	0.004-0.077	0.021	102.52	90	/	/	/	/	0.020-0.028	0.014	12.84	50	0.003	0.001	52.7	20	0.007-0.010	0.003	23.57	30
NELUMBINIS FOLIUM	NF	/	/	/	/	0.013	0.004	58.08	30	0.004	0.002	79.06	40	/	/	/	/	0.005-0.082	0.017	135.51	100	/	/	/	/	/	/	/	/	0.007-0.063	0.009	113.14	20	/	/	/	/	0.013-0.032	0.007	58.41	30	/	/	/	/	0.001-0.003	0.002	35.36	50
CORNI FRUCTUS	COF	/	/	/	/	/	/	/	/	/	/	/	/	/	/	/	/	/	/	/	/	/	/	/	/	/	/	/	/	0.004-0.033	0.01	84.96	100	/	/	/	/	0.019-0.038	0.025	21.09	90	/	/	/	/	0.086-0.105	0.096	5.77	100
CRATAEGI FRUCTUS	CRF	/	/	/	/	/	/	/	/	/	/	/	/	/	/	/	/	/	/	/	/	/	/	/	/	/	/	/	/	0.051-0.280	0.139	52.58	100	/	/	/	/	0.039-0.204	0.055	81.37	80	/	/	/	/	0.006-0.014	0.008	32.93	80
PERSICAE SEMEN	PES	/	/	/	/	0.005	0.004	26.84	80	0.004-0.042	0.012	70.76	60	/	/	/	/	0.018-0.053	0.041	23.2	100	/	/	/	/	/	/	/	/	/	/	/	/	/	/	/	/	0.014-0.020	0.006	24.96	30	/	/	/	/	0.026-0.031	0.029	5.64	100
MUME FRUCTUS	MF	/	/	/	/	0.020-0.05	0.008	193.01	20	/	/	/	/	0.030-0.051	0.015	25.75	30	0.011-0.044	0.015	54.14	70	/	/	/	/	0.009-0.012	0.003	19.28	30	0.003-0.011	0.005	54.31	70	0.006-0.018	0.01	35	80	0.013-0.080	0.016	71.28	30	/	/	/	/	0.011-0.012	0.003	5.89	30
PRUNELLAE SPICA	PRS	0.002-0.055	0.009	145.05	60	0.014-0.040	0.023	30.04	90	0.017-1.926	0.238	236.64	90	0.008-0.136	0.03	120.65	90	0.013-0.056	0.024	55.08	100	0.002	0.002	0	100	/	/	/	/	0.014-0.261	0.118	63.32	100	0.007-0.027	0.011	50.65	80	0.018	0.004	100.62	20	0.039-0.081	0.063	19.15	100	/	/	/	/
COICIS SEMEN	CS	/	/	/	/	/	/	/	/	/	/	/	/	/	/	/	/	0.002-0.013	0.006	60.85	80	/	/	/	/	/	/	/	/	/	/	/	/	/	/	/	/	0.006-0.011	0.007	17.82	80	/	/	/	/	/	/	/	/
GARDENIAE FRUCTUS	GF	/	/	/	/	0.008-0.011	0.004	21.21	40	/	/	/	/	/	/	/	/	0.015-0.066	0.03	39.96	80	0.002	0.002	0	100	/	/	/	/	0.024-0.140	0.068	55.04	100	0.008-0.015	0.011	23.24	90	/	/	/	/	/	/	/	/	0.017-0.038	0.016	34.24	60
LONICERAE JAPONICAE FLOS	LJF	0.003-0.007	0.005	26.67	100	/	/	/	/	0.009-0.036	0.02	39.74	80	/	/	/	/	0.018-0.055	0.038	31.06	100	0.002	0.001	28.75	30	/	/	/	/	0.096-0.288	0.199	29.38	100	0.011-0.020	0.015	21.88	100	0.010-0.033	0.023	32.5	100	0.045	0.005	257.67	10	0.028-0.040	0.033	10.31	100
ROSAE RUGOSAE FLOS	RRF	/	/	/	/	/	/	/	/	/	/	/	/	0.006-0.012	0.009	21.88	100	0.016-0.031	0.019	19.32	70	/	/	/	/	0.003-0.005	0.002	29.81	50	0.010-0.037	0.023	40.79	100	0.014-0.056	0.029	54.22	90	0.019-0.073	0.018	55.99	40	0.002-0.014	0.007	57.95	100	0.017-0.109	0.03	61.71	60
BUDDLEJAE FLOS	BF	0.002	0.001	28.75	30	0.009-0.014	0.011	17.6	90	0.001-0.007	0.002	106.07	20	/	/	/	/	0.012-0.060	0.026	54.37	100	/	/	/	/	/	/	/	/	0.005-0.442	0.086	151.39	100	0.004-0.049	0.015	73.44	60	0.027-0.043	0.007	180.7	20	0.016-0.036	0.022	27.84	100	/	/	/	/
TRACHELOSPERMI CAULIS ET FOLIUM	TCEF	/	/	/	/	/	/	/	/	0.002-0.051	0.006	147.4	30	0.013-0.045	0.01	64.7	30	0.042-0.153	0.091	39.89	100	0.013-0.066	0.016	69.32	50	0.002-0.003	0.001	23.57	20	0.005-0.039	0.011	77.34	70	0.010-0.018	0.006	28.57	40	0.028-0.038	0.012	16.04	30	/	/	/	/	0.022-0.031	0.026	12	100
ARTEMISIAE ANNUAE HERBA	AAH	0.002-0.017	0.004	101.98	80	0.017-0.051	0.025	44.96	80	0.010-0.321	0.091	97.96	100	/	/	/	/	/	/	/	/	/	/	/	/	0.002	0.001	28.75	30	/	/	/	/	/	/	/	/	0.126-0.350	0.229	31.28	100	0.037-0.076	0.057	21.22	100	0.034-0.072	0.041	27.36	70
CIRSII HERBA	CH	0.002-0.003	0.002	17.25	80	0.017-0.050	0.017	37.6	40	0.026-0.695	0.23	123.77	100	0.007-0.033	0.011	67.43	50	0.042-0.065	0.05	14.98	100	/	/	/	/	/	/	/	/	0.062-0.592	0.296	55.54	100	0.009-0.013	0.006	18.92	50	0.008-0.026	0.014	36.91	70	0.025	0.003	220.4	10	/	/	/	/
CITRI RETICULATAE PERICARPIUM	CRP	/	/	/	/	0.008-0.012	0.01	13.7	100	/	/	/	/	0.013-0.084	0.023	68.46	50	0.018	0.003	194.6	20	/	/	/	/	/	/	/	/	0.004-1.856	0.632	111.89	100	0.007-0.014	0.009	26.17	80	/	/	/	/	0.004-0.012	0.007	33.7	80	/	/	/	/
NELUMBINIS SEMEN	NS	/	/	/	/	0.023	0.005	126.49	20	0.001-0.028	0.006	125.23	80	0.008-0.055	0.013	94.31	60	0.024-0.098	0.045	46.14	100	/	/	/	/	/	/	/	/	0.004-0.394	0.092	146.99	100	0.006-0.022	0.013	38.75	100	0.255-0.604	0.13	40.88	30	0.025-0.039	0.017	20.49	50	/	/	/	/
MOUTAN CORTEX	MC	/	/	/	/	/	/	/	/	/	/	/	/	0.010-0.019	0.006	37.95	30	0.003	0.001	52.7	20	/	/	/	/	/	/	/	/	0.003-0.035	0.012	73.09	80	0.009-0.023	0.015	26.81	100	0.008-0.014	0.005	32.15	40	/	/	/	/	0.023-0.029	0.026	6.29	100
	Ch.P	limit value	/	/	/	limit value	/	/	/	limit value	/	/	/	limit value	/	/	/	limit value	/	/	/	limit value	/	/	/	limit value	/	/	/	limit value	1mg/kg	NC Samples	2	limit value	/	/	/	limit value	0.1mg/kg	NC Samples	44	limit value	0.03mg/kg	NC Samples	26	limit value	0.02mg/kg	NC Samples	121
	CAC	limit value	4mg/kg	NC Samples	0	limit value	/	/	/	limit value	0.5mg/kg	NC Samples	0	limit value	/	/	/	limit value	/	/	/	limit value	/	/	/	limit value	/	/	/	limit value	1mg/kg	NC Samples	2	limit value	/	/	/	limit value	0.1mg/kg	NC Samples	44	limit value	/	/	/	limit value	/	/	/
The Ch.P refers to the general principles and limit values under a certain item, while the CAC refers to the limit values of samples of similar nature.
[truncated: 264 more columns]

## Sheet: mycotoxin
Varieties	Abbreviation	α-zearalanol				zearalenone				tenuazonic acid				beauverin				enniatin A1				enniatin B1				enniatin B				T-2 toxin				tentoxin				ochratoxins B				ochratoxins A				sterigmatocystin
		Residue concentration (mg/kg)	Average（mg/kg）	CV(%)	Detection rate(%)	Residue concentration (mg/kg)	Average（mg/kg）	CV(%)	Detection rate(%)	Residue concentration (mg/kg)	Average（mg/kg）	CV(%)	Detection rate(%)	Residue concentration (mg/kg)	Average（mg/kg）	CV(%)	Detection rate(%)	Residue concentration (mg/kg)	Average（mg/kg）	CV(%)	Detection rate(%)	Residue concentration (mg/kg)	Average（mg/kg）	CV(%)	Detection rate(%)	Residue concentration (mg/kg)	Average（mg/kg）	CV(%)	Detection rate(%)	Residue concentration (mg/kg)	Average（mg/kg）	CV(%)	Detection rate(%)	Residue concentration (mg/kg)	Average（mg/kg）	CV(%)	Detection rate(%)	Residue concentration (mg/kg)	Average（mg/kg）	CV(%)	Detection rate(%)	Residue concentration (mg/kg)	Average（mg/kg）	CV(%)	Detection rate(%)	Residue concentration (mg/kg)	Average（mg/kg）	CV(%)	Detection rate(%)
BLETILLAE RHIZOMA	BR	0.010-0.094	0.029	103.45	100	0.009-0.046	0.014	50	40	0.036-0.038	0.037	2.7	100	0.030-0.055	0.039	17.95	100	0.031-0.044	0.035	11.43	100	0.042-0.152	0.07	40.26	90	0.005-0.008	0.006	16.67	100	0.001-0.011	0.004	100	100	0.017-0.020	0.018	7.19	90	0.001-0.014	0.003	125	60	0.001-0.006	0.001	100	30	0.010-0.359	0.22	46.58	100
PAEONIAE RADIX ALBA	PRA	0.001-0.152	0.051	90.2	100	0.009-0.033	0.013	53.85	100	0.003-0.005	0.004	25	100	0.035-0.053	0.042	16.67	100	0.005-0.008	0.005	20	100	/	/	/	/	0.005-0.016	0.007	42.86	100	/	/	/	/	0.009-0.013	0.009	10	90	0.002-0.005	0.003	33.33	100	0.001-0.031	0.005	116.67	40	0.488-1.477	0.897	31.93	90
ATRACTYLODIS MACROCEPHALAE RHIZOMA	AMR	0.005-0.014	0.008	45.46	70	0.009-0.240	0.079	111.39	100	0.003-0.042	0.01	130	100	0.034-0.054	0.041	17.07	100	0.005-0.010	0.007	28.57	100	0.047-0.120	0.032	38.75	40	0.005-0.040	0.018	66.67	100	0.096-0.100	0.097	1.03	100	0.009-0.021	0.015	26.67	100	0.003-0.409	0.137	91.24	100	0.001-0.022	0.006	116.67	100	0.412-2.516	1.425	50.81	100
ANGELICAE DAHURICAE RADIX	ADR	0.001-0.029	0.013	61.54	100	0.010-0.028	0.019	36.84	100	0.003-0.017	0.006	66.67	100	0.034-0.040	0.038	5.26	100	0.005-0.007	0.005	20	100	/	/	/	/	0.005-0.010	0.007	33.33	100	/	/	/	/	0.009-0.010	0.009	0	100	0.003-0.010	0.006	50	100	0.001-0.018	0.007	63.64	60	0.192-1.902	1.016	49.02	100
BUPLEURI RADIX	BUR	0.012-0.083	0.03	64.87	80	0.009-0.113	0.021	104.88	50	0.026	0.003	304.46	10	0.003-0.030	0.005	110	50	0.009-0.742	0.134	120.63	60	0.902-1.636	0.651	23.64	50	0.092-3.015	1.264	74.84	100	0.010-0.011	0.008	10	80	0.008-0.064	0.028	67.74	90	0.003-0.761	0.225	103.57	100	0.002-0.081	0.02	92.31	50	0.347-1.760	0.309	86.27	40
CHUANXIONG RHIZOMA	CHR	0.003-0.107	0.026	100	50	0.001-0.015	0.004	100	100	0.011-0.025	0.015	26.67	100	0.001-0.055	0.015	113.33	100	0.001-0.004	0.002	50	100	0.023-0.660	0.211	90.88	80	0.001-0.016	0.003	166.67	100	0.010-0.012	0.01	10	100	0.003-0.056	0.017	85.71	80	0.007	0.001	276.2	10	0.002-0.021	0.004	88.89	40	0.272-1.107	0.381	56.22	60
SALVIAE MILTIORRHIZAE RADIX ET RHIZOMA	SMRR	0.005-0.146	0.042	90.39	80	0.002-0.051	0.01	150	100	0.018-0.061	0.022	63.64	100	0.001-0.038	0.012	91.67	100	0.001-0.009	0.002	100	100	/	/	/	/	0.001-0.012	0.005	60	100	0.010-0.014	0.011	9.09	100	/	/	/	/	0.016-0.023	0.006	21.05	30	/	/	/	/	0.157-1.124	0.27	71.48	50
ANGELICAE SINENSIS RADIX	ASR	0.011-0.191	0.048	94.12	70	0.007-0.100	0.034	100	100	0.002-0.004	0.001	33.33	20	0.010-0.031	0.013	53.85	100	0.005-0.023	0.008	75	100	/	/	/	/	0.001-0.103	0.015	206.67	100	0.014-0.020	0.015	13.33	100	0.003-0.040	0.025	48	100	0.005-0.029	0.013	69.23	100	0.001-0.003	0.001	100	40	0.602-1.026	0.867	14.76	100
CODONOPSIS RADIX	CR	/	/	/	/	0.176-0.321	0.079	29.39	30	0.127-1.041	0.319	75.88	70	/	/	/	/	0.057-0.069	0.02	10.77	30	/	/	/	/	0.019-0.339	0.099	61.94	40	/	/	/	/	/	/	/	/	/	/	/	/	/	/	/	/	0.031-0.270	0.107	67.91	80
GLYCYRRHIZAE RADIX ET RHIZOMA	GRER	1.238-3.516	1.723	36.54	80	0.020-0.076	0.042	45.24	100	0.029-0.435	0.095	78.84	50	0.004-0.022	0.005	77.78	60	0.033-1.114	0.475	73.02	80	0.673-0.913	0.453	13.11	60	1.043-3.192	1.423	39.77	60	0.014-0.018	0.015	6.67	100	0.016-0.179	0.058	89.66	100	0.038-0.070	0.046	23.91	100	0.039-0.053	0.014	15.56	30	0.462-1.630	0.804	39.63	70
GINSENG RADIX ET RHIZOMA RUBRA	GRERR	0.003-0.014	0.006	50	100	0.001-0.020	0.004	120	70	/	/	/	/	0.025-0.059	0.031	35.48	100	/	/	/	/	/	/	/	/	/	/	/	/	0.005-0.010	0.007	14.29	100	0.001-0.004	0.002	0	80	/	/	/	/	0.009-0.014	0.008	10	80	0.044-4.926	0.886	123.24	60
POLYGONATI RHIZOMA	PRH	0.003-0.055	0.012	150	100	0.002-0.049	0.022	66.67	80	0.001-0.023	0.004	150	60	0.025-0.036	0.031	9.68	100	/	/	/	/	/	/	/	/	0.001-0.013	0.002	125	50	0.005-0.016	0.009	44.44	100	0.002-0.005	0.003	33.33	100	/	/	/	/	0.009	0.001	284.24	10	0.467-3.532	1.363	67.63	70
ASTRAGALI RADIX	AR	/	/	/	/	/	/	/	/	0.060-0.111	0.017	42.35	20	0.007-0.020	0.003	76.92	20	0.015-0.461	0.097	138.84	80	0.170-0.519	0.069	71.3	20	0.009-1.495	0.325	151.8	90	0.022-0.751	0.373	69.97	100	/	/	/	/	0.002-0.040	0.013	64	50	0.078-0.229	0.073	47.62	50	0.207-0.510	0.263	27.47	70
OPHIOPOGONIS RADIX	OR	/	/	/	/	0.001-0.006	0.001	75	20	/	/	/	/	/	/	/	/	/	/	/	/	/	/	/	/	/	/	/	/	/	/	/	/	/	/	/	/	/	/	/	/	/	/	/	/	0.133-0.397	0.267	27.34	100
ACHYRANTHIS BIDENTATAE RADIX	ABR	/	/	/	/	0.081	0.008	312.37	10	/	/	/	/	/	/	/	/	/	/	/	/	/	/	/	/	/	/	/	/	0.028-0.103	0.016	77.78	30	/	/	/	/	/	/	/	/	/	/	/	/	0.098-0.538	0.308	41.23	100
GINSENG RADIX ET RHIZOMA	GRR	0.003-0.142	0.015	136.11	20	/	/	/	/	/	/	/	/	0.015	0.002	296.35	10	/	/	/	/	0.379	0.038	315.4	10	/	/	/	/	/	/	/	/	/	/	/	/	/	/	/	/	/	/	/	/	0.031-0.467	0.214	62.15	100
DIOSCOREAE RHIZOMA	DR	/	/	/	/	/	/	/	/	0.031-0.062	0.009	46.81	20	/	/	/	/	/	/	/	/	/	/	/	/	/	/	/	/	/	/	/	/	/	/	/	/	/	/	/	/	/	/	/	/	0.115-0.402	0.224	40.56	90
TRICHOSANTHIS RADIX	TR	/	/	/	/	0.007-0.016	0.005	33.33	40	/	/	/	/	/	/	/	/	0.006-0.046	0.005	107.69	20	/	/	/	/	0.005-0.051	0.024	62.96	90	/	/	/	/	/	/	/	/	/	/	/	/	/	/	/	/	0.156-0.409	0.254	32.28	100
LINDERAE RADIX	LR	0.021-0.714	0.128	143.4	80	0.004-0.867	0.104	158.08	40	/	/	/	/	/	/	/	/	/	/	/	/	0.106-22.518	5.643	118.06	80	/	/	/	/	0.003-0.035	0.006	93.33	40	/	/	/	/	0.023-0.275	0.071	84.03	60	0.008-0.032	0.004	85	20	0.195-0.358	0.162	26.39	60
PANACIS QUINQUEFOLII RADIX	PQR	/	/	/	/	0.009	0.001	284.6	10	/	/	/	/	0.002-0.013	0.002	100	20	/	/	/	/	0.420-0.591	0.101	23.96	20	/	/	/	/	/	/	/	/	/	/	/	/	0.017-0.018	0.004	205.03	20	/	/	/	/	0.088-0.420	0.266	37.97	100
SCROPHULARIAE RADIX	SR	/	/	/	/	/	/	/	/	0.001-0.454	0.091	126.37	50	0.005	0.001	262.71	10	/	/	/	/	/	/	/	/	0.044-0.079	0.018	30	30	/	/	/	/	/	/	/	/	0.005	0.001	251.63	10	/	/	/	/	0.244-0.554	0.407	19.91	90
POLYGALAE RADIX	PR	/	/	/	/	/	/	/	/	/	/	/	/	/	/	/	/	/	/	/	/	/	/	/	/	0.008-0.066	0.031	43.14	60	0.01	0.001	287.25	10	/	/	/	/	/	/	/	/	0.006-0.049	0.005	75	30	0.302-0.506	0.308	16.36	80
ARECAE SEMEN	AS	/	/	/	/	0.074-0.094	0.033	9.64	40	/	/	/	/	0.005-0.083	0.012	127.59	40	/	/	/	/	0.847-1.736	1.259	20.66	90	5.658-5.702	5.695	0.23	100	0.010-0.014	0.01	9.09	100	0.007-0.018	0.007	33.33	60	0.001-0.015	0.005	55.56	60	0.057-0.207	0.029	88.03	30	0.004-0.015	0.005	55.56	50
JUJUBAE FRUCTUS	JF	/	/	/	/	0.001-0.349	0.054	200	100	0.010-0.064	0.024	63.33	80	0.001-0.009	0.002	66.67	40	0.001-0.002	0.001	44.72	90	0.612-1.401	0.201	55.47	20	0.001-0.003	0.001	100	100	0.009-0.016	0.011	25	100	0.001-0.029	0.004	133.33	50	0.001-0.014	0.002	116.67	30	/	/	/	/	0.304-0.728	0.172	46.85	40
LYCII FRUCTUS	LF	0.012-0.068	0.019	89.47	100	0.006-0.126	0.027	95.46	60	0.057-3.162	0.466	117.43	40	0.001-0.029	0.006	125	70	0.002-0.008	0.003	66.67	100	0.042-1.097	0.59	57.67	80	0.001-0.016	0.004	150	100	0.004-0.008	0.005	20	100	0.002-0.087	0.03	81.4	70	0.001-0.005	0.002	50	80	/	/	/	/	/	/	/	/
NELUMBINIS FOLIUM	NF	/	/	/	/	0.034-0.048	0.008	24.39	20	/	/	/	/	/	/	/	/	/	/	/	/	/	/	/	/	/	/	/	/	/	/	/	/	0.046	0.005	309.52	10	/	/	/	/	/	/	/	/	0.202-0.526	0.294	33.67	100
CORNI FRUCTUS	COF	/	/	/	/	0.011-0.138	0.039	65.39	50	/	/	/	/	0.31	0.031	315.21	10	/	/	/	/	/	/	/	/	/	/	/	/	/	/	/	/	/	/	/	/	0.162	0.016	314.28	10	/	/	/	/	0.170-0.538	0.352	28.98	100
CRATAEGI FRUCTUS	CRF	/	/	/	/	0.005	0.001	222.49	20	/	/	/	/	/	/	/	/	/	/	/	/	/	/	/	/	/	/	/	/	0.001-0.006	0.001	75	20	0.077-0.306	0.152	51.22	100	/	/	/	/	/	/	/	/	0.140-0.432	0.285	33.68	100
PERSICAE SEMEN	PES	/	/	/	/	0.007-0.070	0.018	72.22	50	/	/	/	/	/	/	/	/	/	/	/	/	/	/	/	/	/	/	/	/	/	/	/	/	/	/	/	/	/	/	/	/	/	/	/	/	0.041-0.423	0.211	62.56	100
MUME FRUCTUS	MF	/	/	/	/	/	/	/	/	/	/	/	/	/	/	/	/	/	/	/	/	/	/	/	/	/	/	/	/	/	/	/	/	/	/	/	/	/	/	/	/	/	/	/	/	0.006-0.342	0.199	56.78	100
PRUNELLAE SPICA	PRS	0.008-0.077	0.012	85.37	30	/	/	/	/	0.009-0.312	0.091	94.74	80	/	/	/	/	/	/	/	/	0.230-1.046	0.174	72.84	30	/	/	/	/	/	/	/	/	0.002-0.118	0.033	76.6	70	/	/	/	/	/	/	/	/	0.017-0.332	0.22	40	90
COICIS SEMEN	CS	/	/	/	/	0.012-0.393	0.197	66.21	90	0.034-0.473	0.122	98.52	60	0.020-0.054	0.014	48.89	30	/	/	/	/	/	/	/	/	/	/	/	/	/	/	/	/	/	/	/	/	/	/	/	/	/	/	/	/	0.166-0.458	0.326	26.99	100
GARDENIAE FRUCTUS	GF	0.023-0.413	0.133	66.22	60	/	/	/	/	/	/	/	/	/	/	/	/	/	/	/	/	0.125	0.013	313.71	10	/	/	/	/	/	/	/	/	/	/	/	/	/	/	/	/	/	/	/	/	0.246-0.519	0.31	23.26	80
LONICERAE JAPONICAE FLOS	LJF	0.040-0.160	0.084	39.42	80	/	/	/	/	0.012-0.018	0.003	26.67	20	0.025	0.003	304.02	10	/	/	/	/	0.039-0.793	0.17	78.54	40	/	/	/	/	0.005	0.001	251.63	10	/	/	/	/	/	/	/	/	/	/	/	/	0.191-0.412	0.272	26.82	90
ROSAE RUGOSAE FLOS	RRF	/	/	/	/	/	/	/	/	0.038-0.079	0.019	35.48	30	/	/	/	/	/	/	/	/	0.099-0.982	0.23	63.13	40	/	/	/	/	/	/	/	/	/	/	/	/	0.005	0.001	262.71	20	/	/	/	/	0.044-0.512	0.219	61.64	100
BUDDLEJAE FLOS	BF	0.094-0.605	0.116	83.79	40	/	/	/	/	0.026-0.728	0.093	144.83	40	/	/	/	/	/	/	/	/	0.284-1.374	0.365	62.55	50	/	/	/	/	0.031-0.074	0.016	40.74	30	0.008-0.113	0.012	123.33	20	/	/	/	/	/	/	/	/	0.222-0.516	0.291	27.25	90
TRACHELOSPERMI CAULIS ET FOLIUM	TCEF	0.022-1.010	0.202	83.95	30	0.007	0.001	276.2	10	0.007	0.001	276.2	10	0.007	0.001	276.2	10	/	/	/	/	0.662-4.360	1.674	68.07	90	/	/	/	/	/	/	/	/	/	/	/	/	0.025-0.055	0.025	24.39	70	/	/	/	/	0.048-0.350	0.186	54.84	100
ARTEMISIAE ANNUAE HERBA	AAH	0.001-0.102	0.042	61.67	70	/	/	/	/	0.015-0.142	0.028	82.61	40	0.001-0.013	0.002	85.71	30	/	/	/	/	0.020-1.388	0.475	80.98	80	/	/	/	/	/	/	/	/	0.001-0.042	0.005	146.15	40	0.007-0.053	0.029	51.61	100	/	/	/	/	0.045-0.553	0.308	47.4	100
CIRSII HERBA	CH	/	/	/	/	/	/	/	/	0.016-1.207	0.38	122.11	100	/	/	/	/	/	/	/	/	0.585-2.977	1.45	53.35	90	/	/	/	/	0.003-0.006	0.001	108.33	30	0.003-0.043	0.009	92.86	90	0.033-0.259	0.021	88.14	40	/	/	/	/	0.081-0.432	0.29	43.45	100
CITRI RETICULATAE PERICARPIUM	CRP	/	/	/	/	0.001-0.077	0.016	181.25	100	0.011-0.745	0.142	165.49	100	0.001-0.012	0.005	66.67	80	0.001-0.002	0.001	37.15	100	0.021-0.174	0.066	60	70	0.001-0.008	0.002	100	100	0.010-0.012	0.01	9.09	100	0.009	0.001	284.24	10	0.002-0.023	0.006	100	60	0.010-0.044	0.024	46.15	90	0.072-0.458	0.077	76.38	30
NELUMBINIS SEMEN	NS	0.007-0.387	0.101	139.6	100	0.001-0.022	0.007	62.5	40	0.010-0.025	0.015	29.41	90	0.001-0.011	0.004	75	100	/	/	/	/	0.205-0.514	0.103	45.77	30	/	/	/	/	0.016-0.076	0.027	60	100	0.012-0.138	0.045	71.43	100	0.001-0.012	0.002	133.33	90	0.003-0.080	0.021	128.57	100	0.147-1.895	0.791	65.99	80
MOUTAN CORTEX	MC	0.364-0.483	0.085	19.81	20	0.011-0.199	0.066	69.88	80	/	/	/	/	/	/	/	/	/	/	/	/	0.024-0.679	0.099	99.7	30	/	/	/	/	/	/	/	/	/	/	/	/	/	/	/	/	/	/	/	/	0.037-0.401	0.155	62.9	70
	Ch.P	limit value	/	/	/	limit value	0.5mg/kg	NC Samples	1	limit value	/	/	/	limit value	/	/	/	limit value	/	/	/	limit value	/	/	/	limit value	/	/	/	limit value	/	/	/	limit value	/	/	/	limit value	/	/	/	limit value	0.02mg/kg	NC Samples	29	limit value	/	/	/
	CAC	limit value	/	/	/	limit value	/	/	/	limit value	/	/	/	limit value	/	/	/	limit value	/	/	/	limit value	/	/	/	limit value	/	/	/	limit value	/	/	/	limit value	/	/	/	limit value	/	/	/	limit value	0.02mg/kg	NC Samples	29	limit value	/	/	/
The Ch.P refers to the limit values under a certain item, while the CAC refers to the limit values of samples of similar nature.
[truncated: 8 more columns]
